# Supplementary material for: Growth Inhibition and Allelopathy Enhancement of Alternanthera philoxeroides Under Long-Term Exposure to Different Sound Intensities
Source: Plants (Basel). 2026 May 29;15(11):1678. doi: 10.3390/plants15111678 (PMC13259524; doi:10.3390/plants15111678)
Supplement: Supplementary file 1 [file plants-15-01678-s001.zip]

Archive with 4 entries (4 files):
- Light music.mp3
- Nature sound.mp3
- Noise sound.mp3
- Rock music.mp3
